# Supplementary material for: Bacterial Microbiome Dynamics in Post Pull-Through Hirschsprung-Associated Enterocolitis (HAEC): An Experimental Study Employing the Endothelin Receptor B-Null Mouse Model
Source: Front Surg. 2018 Apr 6;5:30. doi: 10.3389/fsurg.2018.00030 (PMC5897423; doi:10.3389/fsurg.2018.00030)
Supplement: Table S6 — Differences in Relative Sequence Abundance of Fecal Bacteria from the Genus Clostridium XIVa at Several Times in Relation to Pull-Through Surgery from WT and Ednrb−/− Mice with and without HAEC. [file Table6.XLSX]

## Sheet: Sheet1
Supplementary Table S6. Differences in Relative Sequence Abundance of Fecal Bacteria friom the Genus Clostridium XIVa at Several Times in Relation to Pull-Through Surgery from WT and Ednrb−/− Mice with and without HAEC*
	WT 0	WT 2	WT 4	HAEC 0	HAEC 2	NO HAEC 0	NO HAEC 2	NO HAEC 4
WT 0		ns	ns	ns	ns	ns	0.031	0.0198
WT 2			ns	ns	ns	ns	ns	0.0389
WT 4				ns	ns	ns	ns	ns
HAEC 0					ns	ns	ns	ns
HAEC 2						ns	ns	ns
NO HAEC 0							0.0314	0.0185
NO HAEC 2								ns
NO HAEC 4
*One-Way ANOVA and the Fisher's LSD Tests.
Values in cells are probabilities.
ns = probability values > 0.05.
n = 8 (WT 0, 2, 4), 6 (HAEC 0, 2), 4 (NO HAEC 0, 2), 2 (NO HAEC 4).
